# Supplementary material for: Prediction of Neighbor-Dependent Microbial Interactions From Limited Population Data
Source: Front Microbiol. 2020 Jan 21;10:3049. doi: 10.3389/fmicb.2019.03049 (PMC6985286; doi:10.3389/fmicb.2019.03049)
Supplement: Supplementary file 1 [file Table_1.XLSX]

## Sheet: Table_Legends
Table Legends
Supplementary Table S1. Gene copy number for member species in cultures (mL-1) retrieved from Wang et al. (2017). The symbol ‘-’ indicates that the corresponding species were NOT considered members.
Supplementary Table S2. Population data of microbial communities retrieved from Kato et al. (2008). The value ‘0’ indicates that the corresponding species were members of constructed communities but could not grow in culture experiments. The symbol ‘-’ indicates that the corresponding species were NOT considered members.
Supplementary Table S3. Interaction coefficients in different communities of bacteria, estimated by the original and scaling methods.
Supplementary Table S4. Interaction coefficients estimated in different binary coefficient parameter settings. Case 1: all the unknown binary interactions were set up as neutral. Case 2: We tried to minimally adjust unknown binary coefficients to fit the quaternary prediction to Kato's data. Case 3: We additionally controlled the unknown parameters to uncover a different scenario.

## Sheet: Table_S1
	Culture	Species	Copy number (x)			Standard deviaiotn of log (x/mean(x))
			LL	JL	LP	LL	JL	LP
	Axenic	LL	2.11´105	-	-	0.016	-	-
		JL	-	5.88´108	-	-	0.069	-
		LP	-	-	1.82´109	-	-	0.027
	Binary	LL-JL	2.95´105	6.46´107	-	0.028	0.006	-
		LL-LP	2.23´105	-	4.06´107	0.049	-	0.057
		JL-LP	-	7.61´107	8.08´108	-	0.036	0.062
	Ternary	LL-JL-LP	1.63´105	6.18´107	2.75´107	0.022	0.094	0.09

## Sheet: Table_S2
	Culture	Species	Population
			CS	CT	PT	BA
	Axenic	CS	0	-	-	-
		CT	-	0	-	-
		PT	-	-	155	-
		BA	-	-	-	516.8
	Binary	CS-CT	0	0	-	-
		CS-PT	122.7	-	1363.8	-
		CS-BA	777.5	-	-	677
		CT-PT	-	0	155	-
		CT-BA	-	0	-	516.8
		PT-BA	-	-	193.2	3.2
	Ternary	CS-CT-PT	55.7	757	484.5	-
		CS-CT-BA	170.3	794.9	-	311
		CS-PT-BA	88.9	-	1186.2	26.2
		CT-PT-BA	-	0	193.2	3.2
	Quaternary	CS-CT-PT-BA	39.6	848.6	520.3	99.9

## Sheet: Table_S3
		* UI = Unidentifiable
			Binary communities					CS-PT-BA ternary community						CT-PT-BA ternary community
			CS	CT	PT	BA			CS	CT	PT	BA			CS	CT	PT	BA
	Original	CS		UI	UI	UI		CS			UI	UI		CS
	method	CT	UI		UI	UI		CT						CT			UI	UI
		PT	0.064	UI		0.077		PT	0.05			0.074		PT		UI		UI
		BA	0.0004	UI	-0.005			BA	0.001		-0.0009			BA		UI	UI
			CS	CT	PT	BA			CS	CT	PT	BA			CS	CT	PT	BA
	Model	CS		UI	0.09	1.15		CS			0.05	1.15		CS
	scaling	CT	UI		0	0		CT						CT			0	0
		PT	9.85	UI		11.9		PT	8.22			11.46		PT		UI		UI
		BA	0.206	UI	-2.66			BA	0.37		-0.44			BA		UI	UI

## Sheet: Table_S4
	* We adjusted unknown binary coefficients to fit the quaternary prediction to Kato's data.
	* According to Kato's experimental implications, the effect of CS on CT should be stronger than the effect of the others on CT. For this purpose, as shown in Figure4(b), the binary coefficient of CT,CS should be larger than about 1.5.
	Case1							Case2							Case3
	Binary		CS	CT	PT	BA		Binary		CS	CT	PT	BA		Binary		CS	CT	PT	BA
		CS		0	0.0899692	1.14845			CS		0	0.0899692	1.14845			CS		-0.5	0.0899692	1.14845
		CT	0		0	0			CT	2.5		0	0			CT	2.5		0	0
		PT	9.85167	0		11.9375			PT	9.85167	0		11.9375			PT	9.85167	0.1		11.9375
		BA	0.206045	0	-2.65839				BA	0.206045	0	-2.65839				BA	0.206045	2.5	-2.65839
	Ternary	CS-CT-PT						Ternary	CS-CT-PT						Ternary	CS-CT-PT
			CS	CT	PT					CS	CT	PT					CS	CT	PT
		CS		0.0113485	0.0972326				CS		0.0113485	0.0972326				CS		-0.133949	0.324251
		CT	0.177281		1.54205				CT	2.64467		1.25839				CT	2.64467		1.25839
		PT	9.83048	-0.288055					PT	9.82316	-0.287516					PT	9.82316	-0.287516
		CS-CT-BA							CS-CT-BA							CS-CT-BA
			CS	CT	BA					CS	CT	BA					CS	CT	BA
		CS		-0.203876	1.06868				CS		-0.203876	1.06868				CS		-0.270251	1.23834
		CT	1.07674		1.96634				CT	3.00004		0.913163				CT	3.00004		0.913163
		BA	0.14397	-0.289745					BA	0.14397	-0.289745					BA	-0.368127	0.180033
		CS-PT-BA							CS-PT-BA							CS-PT-BA
			CS	PT	BA					CS	PT	BA					CS	PT	BA
		CS		0.0495987	1.14756				CS		0.0495987	1.14756				CS		0.0495987	1.14756
		PT	8.22288		11.4575				PT	8.22288		11.4575				PT	8.22288		11.4575
		BA	0.372191	-0.441484					BA	0.372191	-0.441484					BA	0.372191	0.441484
		CT-PT-BA							CT-PT-BA							CT-PT-BA
			CT	PT	BA					CT	PT	BA					CT	PT	BA
		CT		0	0				CT		0	0				CT		0	0
		PT	0		11.9375				PT	0		11.9375				PT	1		11.9375
		BA	0	-2.65839					BA	0	-2.65839					BA	2.5	-2.65839
	Quaternary	CS-CT-PT-BA						Quaternary	CS-CT-PT-BA						Quaternary	CS-CT-PT-BA
			CS	CT	PT	BA				CS	CT	PT	BA				CS	CT	PT	BA
		CS		-0.103395	0.0265749	1.13628			CS		-0.103395	0.0265749	1.13628			CS		-0.243627	0.247159	1.17863
		CT	0.119055		1.56425	0.300344			CT	2.60517		1.38176	0.265305			CT	2.60517		1.38176	0.265305
		PT	9.78578	-1.41194		11.7713			PT	9.78119	-1.41036		11.7597			PT	9.78119	-1.41036		11.7597
		BA	0.244276	0.819267	-2.15607				BA	0.244276	0.819267	-2.15607				BA	0.159622	1.50518	-3.26834
	* RED means that the sign change happens
	* CT,CS gets larger than CT,PT and CT,BA.
	* All other interactions well agree with Kato's experimental interpretations.
		Binary	CS-CT-PT	CS-CT-BA	CS-CT-PT-BA				Binary	CS-CT-PT	CS-CT-BA	CS-CT-PT-BA				Binary	CS-CT-PT	CS-CT-BA	CS-CT-PT-BA
		0	0.0113485	-0.203876	-0.103395				0	0.0113485	-0.203876	-0.103395			CS,CT	-0.5	-0.133949	-0.270251	-0.243627
		0	0.0113485	-0.203876	-0.103395				0	0.0113485	-0.203876	0				0	0.366051	0.229749	0.256373
		Binary	CS-CT-PT	CT-PT-BA	CS-CT-PT-BA				Binary	CS-CT-PT	CT-PT-BA	CS-CT-PT-BA			PT,CT	Binary	CS-CT-PT	CT-PT-BA	CS-CT-PT-BA
		0	-0.288055	0	-1.41194				0	-0.287516	0	-1.41036				0.1	-0.287516	1	-1.41036
		0	-0.288055	0	-1.41194				0	-0.287516	0	0				0	-0.387516	0.9	-1.51036
		Binary	CS-CT-BA	CT-PT-BA	CS-CT-PT-BA				Binary	CS-CT-BA	CT-PT-BA	CS-CT-PT-BA			BA,CT	Binary	CS-CT-BA	CT-PT-BA	CS-CT-PT-BA
		0	-0.289745	0	0.819267				0	-0.289745	0	0.819267				2.5	0.180033	2.5	1.50518
		0	-0.289745	0	0.819267				0	-0.289745	0	0.819267				0	-2.31997	0	-0.994821
